# Supplementary material for: Polyphenolic and Immunometric Profiling of Wheat Varieties: Impact of Organic and Conventional Farming on Allergenic and Bioactive Compounds
Source: Molecules. 2025 Mar 14;30(6):1313. doi: 10.3390/molecules30061313 (PMC11944287; doi:10.3390/molecules30061313)
Supplement: Supplementary file 1 [file molecules-30-01313-s001.zip]

Archive with 1 entries (1 files):
- molecules-3471273-supplementary.pdf
